# Supplementary material for: Path-oriented test cases generation based adaptive genetic algorithm
Source: PLoS One. 2017 Nov 14;12(11):e0187471. doi: 10.1371/journal.pone.0187471 (PMC5685491; doi:10.1371/journal.pone.0187471)
Supplement: S1 Data — The success rate (SR/%) to generate data of equilateral triangle in different input domain. (XLSX) [file pone.0187471.s001.xlsx]

## Sheet: N=128
IAGA	IGA	GA	Random
1	1	1	1
1	1	1	1
1	1	1	1
1	1	1	1
1	1	1	1
1	1	1	1
1	1	1	1
1	1	1	1
1	1	1	1
1	1	1	1
1	1	1	1
1	1	1	1
1	1	1	1
1	1	1	1
1	1	1	1
1	1	1	1
1	1	1	1
1	1	1	1
1	1	1	1
1	1	1	1
SR/%=100	SR/%=100	SR/%=100	SR/%=100
success=1		defeat=0

## Sheet: N=256
IAGA	IGA	GA	Random
1	1	1	1
1	1	1	1
1	1	1	1
1	1	1	1
1	1	1	1
1	1	1	1
1	1	1	1
1	1	1	1
1	1	1	1
1	1	1	1
1	1	1	1
1	1	1	1
1	1	1	1
1	1	1	1
1	1	1	1
1	1	1	1
1	1	1	1
1	1	1	1
1	1	1	1
1	1	1	1
SR/%=100	SR/%=100	SR/%=100	SR/%=100

## Sheet: N=512
IAGA	IGA	GA	Random
1	1	1	0
1	1	1	1
1	1	1	0
1	1	0	1
1	1	1	1
1	1	1	0
1	1	1	1
1	1	0	1
1	1	1	1
1	1	1	1
1	1	1	1
1	1	1	1
1	1	0	1
1	1	1	1
1	1	1	0
1	1	1	1
1	1	1	1
1	1	1	1
1	1	1	1
1	1	1	1
SR/%=100	SR/%=100	SR/%=85	SR/%=80

## Sheet: N=1024
IAGA	IGA	GA	Random
1	1	1	0
1	1	0	1
1	1	1	0
1	1	1	1
1	0	1	0
1	1	1	1
1	1	0	0
1	1	1	1
1	1	1	1
1	1	1	0
1	1	1	1
1	1	0	1
1	1	1	0
1	1	1	0
1	1	1	0
1	1	1	1
1	0	1	0
1	1	0	1
1	1	1	1
1	1	1	1
SR/%=100	SR/%=90	SR/%=80	SR/%=55

## Sheet: N=2048
IAGA	IGA	GA	Random
1	1	1	1
1	0	0	1
1	1	0	1
1	1	1	0
1	0	0	1
1	1	0	0
1	1	1	0
1	1	1	0
1	1	1	1
1	0	0	0
1	1	1	0
1	1	1	0
1	0	0	1
1	1	1	0
1	1	0	0
1	1	1	1
1	1	1	0
1	0	0	0
1	1	1	0
1	1	1	0
SR/%=100	SR/%=75	SR/%=60	SR/%=35

## Sheet: N=4096
IAGA	IGA	GA	Random
1	1	1	0
1	0	0	0
1	1	0	0
1	0	1	0
1	1	0	0
1	1	0	0
1	0	0	0
1	1	0	0
1	1	0	0
1	0	0	0
1	1	1	0
1	1	0	0
1	0	0	0
1	0	1	0
1	1	0	0
1	1	0	0
1	0	1	0
1	1	0	0
1	1	0	0
1	0	0	0
SR/%=100	SR/%=60	SR/%=25	SR/%=0

## Sheet: N=8192
IAGA	IGA	GA	Random
1	1	0	0
1	0	0	0
1	1	1	0
1	0	0	0
1	1	0	0
1	0	0	0
1	1	0	0
1	0	0	0
1	1	1	0
1	0	0	0
1	0	0	0
1	1	0	0
1	0	0	0
1	1	1	0
1	0	0	0
1	1	0	0
1	0	0	0
1	1	0	0
1	0	0	0
1	1	0	0
SR/%=100	SR/%=50	SR/%=15	SR/%=0

## Sheet: N=16384
IAGA	IGA	GA	Random
1	0	0	0
1	0	0	0
1	1	0	0
1	0	0	0
1	0	0	0
1	1	0	0
1	0	0	0
1	0	0	0
1	1	0	0
1	0	0	0
1	0	0	0
1	1	0	0
1	0	0	0
1	1	0	0
1	0	0	0
1	1	0	0
1	0	0	0
1	0	0	0
1	0	0	0
1	1	0	0
SR/%=100	SR/%=35	SR/%=0	SR/%=0

## Sheet: N=32768
IAGA	IGA	GA	Random
1	1	0	0
0	0	0	0
1	0	0	0
1	1	0	0
1	0	0	0
1	0	0	0
0	0	0	0
1	0	0	0
1	0	0	0
1	1	0	0
1	0	0	0
1	0	0	0
1	0	0	0
1	0	0	0
1	0	0	0
0	1	0	0
1	0	0	0
1	0	0	0
1	0	0	0
1	0	0	0
SR/%=85	SR/%=20	SR/%=0	SR/%=0
