# Supplementary material for: Path-oriented test cases generation based adaptive genetic algorithm
Source: PLoS One. 2017 Nov 14;12(11):e0187471. doi: 10.1371/journal.pone.0187471 (PMC5685491; doi:10.1371/journal.pone.0187471)
Supplement: S2 Data — The lg(mean Evals) of six industrial programs with four methods. (XLSX) [file pone.0187471.s002.xlsx]

## Sheet: EVALS
		IAGA		IGA		GA		Random
PG
space(fixgramp)		7539.1	3038.4	8946.5	5103.2	12081.8	6911.2	14454.8	9455.2
space(fixgrid)		5223.1	2911.7	7119.8	4885.6	11604.7	5648.5	13596.4	8322.7
tot_info		414279	13256.4	532456	27833.6	627919	19465	954292	32445.6
replace		479219	16845.6	877420	19946.4	1.07457e+06	26572.2	1.39692e+06	57701.6
sed		712858	245741	1.03666e+06	204674	2.24902e+06	498530	4.41433e+06	1.08944e+06
fex		3.35043e+06	540630	4.35396e+06	594899	7.42176e+06	697941	8.71112e+06	4.52118e+06
