# Supplementary material for: Path-oriented test cases generation based adaptive genetic algorithm
Source: PLoS One. 2017 Nov 14;12(11):e0187471. doi: 10.1371/journal.pone.0187471 (PMC5685491; doi:10.1371/journal.pone.0187471)
Supplement: S3 Data — The success rate of six industrial programs with four methods. (XLSX) [file pone.0187471.s003.xlsx]

## Sheet: space(fixgramp)
IAGA	IGA	GA	Random
1	1	1	1
1	1	1	1
1	1	1	1
1	1	1	1
1	1	1	1
1	1	1	1
1	1	1	1
1	1	1	1
1	1	1	1
1	1	1	1
1	1	1	1
1	1	1	1
1	1	1	1
1	1	1	1
1	1	1	1
1	1	1	1
1	1	1	1
1	1	1	1
1	1	1	1
1	1	1	1
1	1	1	1
1	1	1	1
1	1	1	1
1	1	1	1
1	1	1	1
1	1	1	1
1	1	1	1
1	1	1	1
1	1	1	1
1	1	1	1
1	1	1	1
1	1	1	1
1	1	1	1
1	1	1	1
1	1	1	1
1	1	1	1
1	1	1	1
1	1	1	1
1	1	1	1
1	1	1	1
1	1	1	1
1	1	1	1
1	1	1	1
1	1	1	1
1	1	1	1
1	1	1	1
1	1	1	1
1	1	1	1
1	1	1	1
1	1	1	1
SR/%=100	SR/%=100	SR/%=100	SR/%=100
success=1		defeat=0

## Sheet: space(fixgrid)
IAGA	IGA	GA	Random
1	1	1	1
1	1	1	1
1	1	1	1
1	1	1	1
1	1	1	1
1	1	1	1
1	1	1	1
1	1	1	1
1	1	1	1
1	1	1	1
1	1	1	1
1	1	1	1
1	1	1	1
1	1	1	1
1	1	1	1
1	1	1	1
1	1	1	1
1	1	1	1
1	1	1	1
1	1	1	1
1	1	1	1
1	1	1	1
1	1	1	1
1	1	1	1
1	1	1	1
1	1	1	1
1	1	1	1
1	1	1	1
1	1	1	1
1	1	1	1
1	1	1	1
1	1	1	1
1	1	1	1
1	1	1	1
1	1	1	1
1	1	1	1
1	1	1	1
1	1	1	1
1	1	1	1
1	1	1	1
1	1	1	1
1	1	1	1
1	1	1	1
1	1	1	1
1	1	1	1
1	1	1	1
1	1	1	1
1	1	1	1
1	1	1	1
1	1	1	1
SR/%=100	SR/%=100	SR/%=100	SR/%=100

## Sheet: tot_info
IAGA	IGA	GA	Random
1	1	1	1
1	1	0	0
1	1	0	1
1	1	1	1
1	1	0	1
1	1	1	0
1	1	0	1
1	1	0	1
1	1	1	0
1	1	1	1
1	1	0	1
1	1	0	0
1	1	1	1
1	1	1	1
1	1	0	1
1	1	0	1
1	1	1	0
1	1	1	1
1	1	1	1
1	1	0	0
1	1	1	1
1	1	0	1
1	1	1	0
1	1	1	1
1	1	0	1
1	1	1	0
1	1	1	1
1	1	1	0
1	1	1	0
1	1	1	0
1	1	1	1
1	1	1	0
1	1	1	0
1	1	1	0
1	1	1	0
1	1	1	0
1	1	1	0
1	1	1	0
1	1	1	0
1	1	1	0
1	1	1	0
1	1	1	0
1	1	1	1
1	1	1	0
1	1	1	0
1	1	1	0
1	1	1	0
1	1	1	0
1	1	1	0
1	1	1	0
SR/%=100	SR/%=100	SR/%=76	SR/%=42

## Sheet: replace
IAGA	IGA	GA	Random
1	1	1	0
1	1	1	0
1	1	1	0
1	1	0	0
1	1	1	0
1	0	0	1
1	1	1	0
1	1	0	0
1	1	1	0
1	1	0	1
1	1	0	0
1	1	1	0
1	1	0	0
1	1	1	0
1	1	1	1
1	0	1	0
1	1	0	0
1	1	1	0
1	1	1	0
1	1	1	1
1	1	0	0
1	1	1	0
1	1	1	0
1	0	1	1
1	1	0	0
1	1	1	0
1	1	1	0
1	1	1	0
1	1	0	0
1	1	1	1
1	1	0	0
1	1	1	0
1	1	0	0
1	1	1	0
1	1	1	1
1	1	0	0
1	1	1	0
1	1	0	1
1	1	1	0
1	1	1	0
1	1	1	1
1	1	0	0
1	1	1	1
1	0	1	0
1	1	0	0
1	1	0	1
1	1	1	0
1	1	1	1
1	1	0	0
1	1	1	1
SR/%=100	SR/%=100	SR/%=64	SR/%=26

## Sheet: sed
IAGA	IGA	GA	Random
1	1	1	0
1	1	0	0
1	1	1	0
1	1	0	0
1	0	1	1
1	1	0	0
1	1	1	0
1	1	0	1
0	0	0	0
1	1	1	0
1	1	0	0
1	1	1	0
1	1	1	1
1	0	0	0
1	1	0	0
1	1	1	0
1	1	0	0
1	1	0	0
1	0	0	1
1	1	1	0
1	1	0	0
1	1	0	0
1	1	1	0
1	0	0	1
1	1	0	0
1	0	1	0
1	1	1	1
1	1	1	0
1	1	0	0
1	1	1	0
1	0	0	0
1	1	1	0
1	1	1	1
1	1	0	0
1	1	1	0
1	1	0	0
1	0	1	0
1	1	0	0
1	1	1	0
0	1	1	0
1	1	0	0
1	1	1	0
1	1	0	0
1	1	0	1
1	1	1	0
1	1	0	0
1	1	1	0
1	1	0	0
1	1	1	0
1	1	0	0
SR/%=96	SR/%=84	SR/%=48	SR/%=16

## Sheet: flex
IAGA	IGA	GA	Random
1	1	0	0
1	1	1	0
1	1	0	0
1	0	1	0
1	1	0	0
1	1	1	1
0	1	0	0
1	0	1	0
1	1	0	0
1	1	0	1
1	1	1	0
1	1	0	0
0	0	0	1
1	1	0	0
1	1	1	0
1	1	0	0
1	1	0	1
1	1	0	0
0	0	0	0
1	1	1	0
1	1	0	1
1	1	0	0
1	0	0	0
1	1	1	0
0	1	0	1
1	1	0	0
1	0	0	0
1	1	0	0
1	1	1	0
1	1	0	1
1	0	0	0
0	1	1	0
1	1	0	0
1	0	0	0
1	1	0	0
1	1	1	0
1	1	0	1
1	0	1	0
1	1	0	0
1	1	1	0
1	1	0	0
1	0	1	0
1	1	0	0
1	1	1	1
1	1	0	0
1	0	1	0
1	1	1	0
1	1	0	0
1	1	1	0
1	1	1	0
SR/%=90	SR/%=78	SR/%=38	SR/%=18
